# Supplementary material for: Analysis on relationship between extreme pathways and correlated reaction sets
Source: BMC Bioinformatics. 2009 Jan 30;10(Suppl 1):S58. doi: 10.1186/1471-2105-10-S1-S58 (PMC2648798; doi:10.1186/1471-2105-10-S1-S58)
Supplement: Additional file 4 — All the CoSets of S. cerevisiae metabolic network. This is an Excel® file of all the 135 CoSets of S. cerevisiae metabolic network. [file 1471-2105-10-S1-S58-S4.xls]

## Sheet: Sheet1
CoSets ID	CoSets Size	RXN 1	2	3	4	5	6	7	8	9	10	11	12	13	14	15	16	17	18	19	20	21	22	23
1	23	ACCOACr	AGAT_SC	DAGPYP_SC	DASYN_SC	DESAT16	DESAT18	DESAT18_2	DOLPMMer	DOLPMTcer	DOLPt2er	MAN1PT	MAN6PI	MANNANter	MFAPS_SC	MI1PP	MI1PS	PETOHM_SC	PINOS_SC	PMANM	PMETM_SC	PSERS_SC	TRIGS_SC	biomass_SC4_bal
2	23	ACACT1	C14STR	C3STDH1	C3STDH2	C3STKR1	C3STKR2	C4STMO1	C4STMO2	DMATT	DPMVD	GRTT	H2Oter	HMGCOAR	HMGCOAS	IPDDI	LNS14DM	LNSTLS	O2ter	PMEVK	SQ23EPXter	SQLEr	SQLS	SQLter
3	9	ATPPRT	HISTD	HISTP	HSTPT	IG3PS	IGPDH	PRAMPC	PRATPP	PRMICIi
4	9	ASPCTn	ASPt2n	CBPtn	DHORTSn	DHORtn	H2Otn	OMPDC	ORPT	PIt2n
5	9	2OXOADPtim	AATA	HACNHm	HCITSm	HICITDm	MCITDm	OXAGm	SACCD1	SACCD2
6	8	CO2tv	GLCtv	H2Otv	PEtv_SC	PSERDv_SC	PStv_SC	TREHv	TREt2v
7	8	ADSL2r	AIRCr	GARFTi	GLUPRT	PRAGSr	PRAIS	PRASCS	PRFGS
8	7	3MOPtm	ACHBSm	DHAD2m	ILETA	KARA2im	THRD_Lm	THRt2m
9	6	CHORS	DHQS	DHQTi	PSCVTi	SHK3D	SHKK
10	5	IPMD	IPPMIa	IPPMIb	LEUTA	OMCDC
11	5	HETZK	HMPK1	PMPK	TMN	TMPPP
12	5	ASP1DC	EX_pnto_R(e)	MOHMT	PANTS	PNTOt2
13	5	ACGKm	ACOTAim	AGPRim	ORNTACim	ORNt3m
14	4	FORtm	FTHFLm	MTHFCm	MTHFDm
15	4	FAS100	FAS120	FAS140	FAS80_L
16	4	DTMPK	DTTPt	EX_dttp(e)	NDPK4
17	4	C22STDS	C5STDS	C8STI	SAM24MT
18	4	ANPRT	IGPS	PRAIi	TRPS1
19	4	2DDA7Ptm	CITtbm	DDPAm	E4Ptm
20	3	PGCD	PSERT	PSP_L
21	3	PEtm_SC	PSERDm_SC	PStm_SC
22	3	GCCam	GCCbim	GCCcm
23	3	FKYNH	KYN	TRPO2
24	3	EX_thym(e)	THYMt3r	TMDPP
25	3	CYTK2	DCTPD	NDPK7
26	3	CYSTGL	SHSL1	SHSL4r
27	3	CYOOm	CYOR_u6m	O2tm
28	3	C24STRer	ERGSTter	ERGTETROLter
29	3	ARGSL	ARGSSr	OCBTi
30	3	AKGMAL	AKGt2r	MALt2r
31	3	AKGDam	AKGDbm	SUCOASm
32	3	ADSK	PAPSR	SULR
33	3	ACSm	ADK1m	PPAm
34	3	ACLSm	DHAD1m	KARA1im
35	3	ABTA	GLUDC	SSALy
36	3	6PGLter	G6PDH2er	G6Pter
37	3	4HGLSDm	PHCDm	PHCHGSm
38	3	34HPPt2m	TYRTAm	TYRt2m
39	3	2DHPtm	DPRm	PANTtm
40	2	TRE6PP	TRE6PS
41	2	TMDPK	TMPKr
42	2	SBPP2	SLCBK2
43	2	SBPP1	SLCBK1
44	2	PRO1xm	PROtm
45	2	PHETA1	PPNDH
46	2	NTD8	PUNP4
47	2	NTD8	PUNP4
48	2	NDPK6	URIDK2r
49	2	NDPK6	URIDK2r
50	2	NADK	NADPPPS
51	2	MLTHFtm	THFtm
52	2	METS	MTHFR3
53	2	LPP_SC	PAK_SC
54	2	HYPOE	PYDAMK
55	2	HSK	THRS
56	2	HEX7	SBTD_D2
57	2	GTHO	GTHP
58	2	GND	PGL
59	2	GLUt5m	PIt5m
60	2	GK2	NDPK8
61	2	GHMT2rm	SERt2m
62	2	GCC2am	GCC2bim
63	2	GBEZ	GLYGS
64	2	GAPD	PGK
65	2	GALT	UGLT
66	2	G6PI	GLUK
67	2	G5SADrm	PYR5CDm
68	2	G5SADr	P5CR
69	2	FTHFCLm	THFATm
70	2	FBP26	PFK26
71	2	FBA3	PFK_3
72	2	FAS100COA	FAS80COA_L
73	2	FACOAL180	FAS180
74	2	EX_zymst(e)	ZYMSTt
75	2	EX_xan(e)	XANt
76	2	EX_val_L(e)	VALt2r
77	2	EX_urea(e)	UREA2t2
78	2	EX_tyr_L(e)	TYRt2r
79	2	EX_trp_L(e)	TRPt2r
80	2	EX_thr_L(e)	THRt2r
81	2	EX_succ(e)	SUCCt2r
82	2	EX_so4(e)	SO4ti
83	2	EX_ser_L(e)	SERt2r
84	2	EX_sbt_D(e)	SBT_Dt
85	2	EX_pro_L(e)	PROt2r
86	2	EX_pi(e)	PIt2r
87	2	EX_phe_L(e)	PHEt2r
88	2	EX_pap(e)	PAPt
89	2	EX_orn(e)	ORNt2r
90	2	EX_o2(e)	O2t
91	2	EX_met_L(e)	METt2r
92	2	EX_lys_L(e)	LYSt2r
93	2	EX_leu_L(e)	LEUt2r
94	2	EX_ile_L(e)	ILEt2r
95	2	EX_hxan(e)	HXANt2r
96	2	EX_his_L(e)	HISt2r
97	2	EX_gua(e)	GUAt2r
98	2	EX_glyc(e)	GLYCt
99	2	EX_gly(e)	GLYt2r
100	2	EX_glu_L(e)	GLUt2r
101	2	EX_gln_L(e)	GLNt2r
102	2	EX_glc(e)	GLCt1
103	2	EX_gam6p(e)	GAM6Pt
104	2	EX_fum(e)	FUMt2r
105	2	EX_for(e)	FORt
106	2	ETOHt	EX_etoh(e)
107	2	ERGSTt	EX_ergst(e)
108	2	ENO	PGM
109	2	DHFRim	DHFtm
110	2	DHAPtm	GLYC3Ptm
111	2	DCYTD	NTD3
112	2	DADA	PUNP6
113	2	CYSt2r	EX_cys_L(e)
114	2	CYSS	SERATi
115	2	CO2t	EX_co2(e)
116	2	CMPN	CSND
117	2	CITt2r	EX_cit(e)
118	2	ASPTAm	ASPt2m
119	2	ASADi	ASPKi
120	2	ARGt2r	EX_arg_L(e)
121	2	AP4AHr	ATPATF1
122	2	ALPHNH	UREASE
123	2	ALCD2m	ETOHtm
124	2	ALAt2r	EX_ala_L(e)
125	2	AICART	IMPC
126	2	AHCi	METAT
127	2	AGT	ICL
128	2	ADSL1r	ADSS
129	2	ADNCYC	PDE1
130	2	ADK4	NDPK9
131	2	ADHAPR_SC	GAT2_SC
132	2	ACt2r	EX_ac(e)
133	2	ACRNtm	CRNtim
134	2	ACALDt	EX_acald(e)
135	2	3C3HMPtm	IPPSm
