# Supplementary material for: Analysis on relationship between extreme pathways and correlated reaction sets
Source: BMC Bioinformatics. 2009 Jan 30;10(Suppl 1):S58. doi: 10.1186/1471-2105-10-S1-S58 (PMC2648798; doi:10.1186/1471-2105-10-S1-S58)
Supplement: Additional file 1 — The reaction abbreviation list of E. coli core metabolic network. This is an Excel® file of reaction abbreviations and reaction names of E. coli core metabolic network. [file 1471-2105-10-S1-S58-S1.xls]

## Sheet: Sheet1
Abbreviation	Reaction Name
ACKr	acetate kinase
ACONT	aconitase
ACt2r	acetate reversible transport via proton symport
ADHEr	Acetaldehyde dehydrogenase
ADK1	adenylate kinase
AKGDH	2 Oxogluterate dehydrogenase
AKGt2r	2 oxoglutarate reversible transport via symport
ATPM	ATP maintenance requirement
ATPS4r	ATP synthase four protons for one ATP
Biomass_Ecoli_core_N__w_GAM_	core E coli biomass equation Neidhardt Based with GAM
CO2t	CO2 transporter via diffusion
CS	citrate synthase
CYTBD	cytochrome oxidase bd ubiquinol 8 2 protons
D_LACt2	D lactate transport via proton symport
ENO	enolase
ETOHt2r	ethanol reversible transport via proton symport
EX_ac(e)	Acetate exchange
EX_akg(e)	2 Oxoglutarate exchange
EX_co2(e)	CO2 exchange
EX_etoh(e)	Ethanol exchange
EX_for(e)	Formate exchange
EX_fum(e)	Fumarate exchange
EX_glc(e)	D Glucose exchange
EX_h2o(e)	H2O exchange
EX_h(e)	H exchange
EX_lac_D(e)	D lactate exchange
EX_o2(e)	O2 exchange
EX_pi(e)	Phosphate exchange
EX_pyr(e)	Pyruvate exchange
EX_succ(e)	Succinate exchange
FBA	fructose bisphosphate aldolase
FBP	fructose bisphosphatase
FORt	formate transport via diffusion
FRD	fumarate reductase
FUM	fumarase
FUMt2_2	Fumarate transport via proton symport 2 H
G6PDH2r	glucose 6 phosphate dehydrogenase
GAPD	glyceraldehyde 3 phosphate dehydrogenase
GLCpts	D glucose transport via PEPPyr PTS
GND	phosphogluconate dehydrogenase
H2Ot	H2O transport via diffusion
ICDHyr	isocitrate dehydrogenase NADP
ICL	Isocitrate lyase
LDH_D	D lactate dehydrogenase
MALS	malate synthase
MDH	malate dehydrogenase
ME1	malic enzyme NAD
ME2	malic enzyme NADP
NADH11	NADH dehydrogenase ubiquinone 8 2 protons
NADTRHD	NAD transhydrogenase
O2t	o2 transport diffusion
PDH	pyruvate dehydrogenase
PFK	phosphofructokinase
PFL	pyruvate formate lyase
PGI	glucose 6 phosphate isomerase
PGK	phosphoglycerate kinase
PGL	6 phosphogluconolactonase
PGM	phosphoglycerate mutase
PIt	Inorganic phosphate exchange diffusion
PPC	phosphoenolpyruvate carboxylase
PPCK	phosphoenolpyruvate carboxykinase
PPS	phosphoenolpyruvate synthase
PTAr	phosphotransacetylase
PYK	pyruvate kinase
PYRt2r	pyruvate reversible transport via proton symport
RPE	ribulose 5 phosphate 3 epimerase
RPI	ribose 5 phosphate isomerase
SUCCt2_2	succinate transport via proton symport 2 H
SUCCt2b	Succinate efflux via proton symport
SUCD1i	succinate dehydrogenase
SUCD4	succinate dehyrdogenase
SUCOAS	succinyl CoA synthetase ADP forming
TALA	transaldolase
THD2	NAD P transhydrogenase
TKT1	transketolase
TKT2	transketolase
TPI	triose phosphate isomerase
