# Supplementary material for: Analysis on relationship between extreme pathways and correlated reaction sets
Source: BMC Bioinformatics. 2009 Jan 30;10(Suppl 1):S58. doi: 10.1186/1471-2105-10-S1-S58 (PMC2648798; doi:10.1186/1471-2105-10-S1-S58)
Supplement: Additional file 3 — The reaction abbreviation list of S. cerevisiae metabolic network. This is an Excel® file of reaction abbreviations and reaction names of S. cerevisiae metabolic network. [file 1471-2105-10-S1-S58-S3.xls]

## Sheet: Sheet1
Abbreviation	Reaction Name
13BGH	Endo 1 3 beta glucan glucohydrase
13BGHe	Exo 1 3 beta glucan glucohydrase
13GS	1 3 beta glucan synthase
2DDA7Ptm	2 Dehydro 3 deoxy D arabino heptonate7 phohsphate mitochondrial transport via diffusion
2DHPtm	2 Dehydropantoate mitochondrial transport
2MCITtm	2 methylcitrate mitochondrial transport via diffusion
2OHPH_5tn	2 Octaprenyl 6 hydroxyphenol nuclear transport
2OMPH_5tm	2 Octaprenyl 6 methoxyprenol mitochondrial transport
2OMPH_5tn	2 Octaprenyl 6 methoxyprenol nuclear transport
2OXOADPtim	2 oxoadipate transport out of mitochondria via diffusion
34HPPOR	4 Hydroxyphenylpyruvateoxygen oxidoreductase
34HPPt2m	3 4 hydroxyphenyl pyruvate mitochondrial transport via proton symport
34HPPt2p	3 4 hydroxyphenyl pyruvate peroxisomal transport via proton symport
3C3HMPtm	2 Isopropylmalate transport diffusion mitochondrial
3C4MOPtm	3 Carboxy 4 methyl 2 oxopentanoate transport diffusion mitochondrial
3DSPHR	3 Dehydrosphinganine reductase
3HAO	3 hydroxyanthranilate 3 4 dioxygenase
3MOBtm	3 methyl 2 oxobutanoate transport diffusion mitochondrial
3MOPtm	3 Methyl 2 oxopentanoate transport diffusion mitochondrial
3OPHB_5tm	3 Octaprenyl 4 hydroxybenzoate mitochondrial transport
4ABUTNtm	4 aminobutanal mitochondrial transport via diffusion
4ABUTtm	4 aminobutanoate mitochondrial transport via diffusion
4ABZtm	4 Aminobenzoate mitochondrial transport via diffusion
4H2OGLTtm	4 hydroxy 2 oxoglutarate mitochondrial transport via diffusion
4H2OGLTtp	4 hydroxy 2 oxoglutarate peroxisomal transport via diffusion
4HBZtm	4 Hydroxybenzoate mitochondrial transport
4HGLSDm	L 4 hydroxyglutamate semialdehyde dehydrogenase mitochondrial
4HPRO_LTtm	trans 4 hydroxy L proline mitochondrial transport via diffusion
4HTHRS	4 Hydroxy L threonine synthase
5AOPt2	5 Aminolevulinate transport in via proton symport
5AOPtm	5 Aminolevulinate mitochondrial transport
5MTHFtm	5 Methyltetrahydrofolate mitochondrial transport via diffusion
6PGLter	6 phospho D glucono 1 5 lactone endoplasmic reticular transport via diffusion
8AONNt2	8 Amino 7 oxononanoate reversible transport via proton symport
AABTN	4 acetamidobutyrate deacetylase
AASAD1	L aminoadipate semialdehyde dehydrogenase NADPH
AASAD2	L aminoadipate semialdehyde dehydrogenase NADH
AATA	2 aminoadipate transaminase
ABTA	4 aminobutyrate transaminase
ABTt	L arabinitol transport via passive diffusion
ABUTDm	Aminobutyraldehyde dehydrogenase mitochondrial
ABUTt2	4 aminobutyrate transport in via proton symport
ACACT1	acetyl CoA C acetyltransferase
ACACT1m	acetyl CoA C acetyltransferase mitochondrial
ACACT4p	acetyl CoA C acetyltransferase octanoyl CoA peroxisomal
ACACT5p	acetyl CoA C acyltransferase decanoyl CoA peroxisomal
ACACT6p	acetyl CoA C acetyltransferase dodecanoyl peroxisomal
ACACT7p	acetyl CoA acyltransferase tetradecanoyl CoA peroxisomal
ACACT8p	acetyl CoA acyltransferase hexadecanoyl CoA peroxisomal
ACACT9p	acetyl CoA acyltransferase tetracosanoyl CoA peroxisomal
ACALDt	acetaldehyde reversible transport
ACCOACr	acetyl CoA carboxylase reversible reaction
ACGAM6PS	N acetylglucosamine 6 phosphate synthase
ACGAMPM	phosphoacetylglucosamine mutase
ACGKm	acetylglutamate kinase mitochondrial
ACGSm	N acteylglutamate synthase mitochondrial
ACHBSm	2 aceto 2 hydroxybutanoate synthase mitochondrial
ACLSm	acetolactate synthase mitochondrial
ACOAH	acetyl CoA hydrolase
ACOAO4p	acyl CoA oxidase decanoyl CoA peroxisomal
ACOAO5p	acyl CoA oxidase dodecanoyl CoA peroxisomal
ACOAO6p	acyl CpA oxidase tetradecanoyl CoA peroxisomal
ACOAO7p	acyl CoA oxidase hexadecanoyl CoA peroxisomal
ACOAO8p	acyl CoA oxidase octadecanoyl CoA peroxisomal
ACOAO9p	acyl CoA oxidase hexacanoyl CoA peroxisomal
ACOATA	Acetyl CoA ACP transacylase
ACOATAm	Acetyl CoA ACP transacylase
ACONT	aconitase
ACONTm	Aconitate hydratase
ACOTAim	acteylornithine transaminase irreversible mitochondrial
ACP1e	acid phosphatase extracellular secreted
ACPSm	acyl carrier protein synthase mitochondrial
ACRNtm	O acetylcarnintine transport into mitochondria via diffusion
ACRNtp	acetylcarnitine transport out of peroxisome
ACS	acetyl CoA synthetase
ACSm	acetyl CoA synthetase
ACSp	acetyl CoA synthetase
ACt2r	acetate reversible transport via proton symport
ACtm	acetate transport mitochondrial
ACtp	acetate transport peroxisomal
ADA	Adenosine deaminase
ADCL	4 aminobenzoate synthase
ADCS	4 amino 4 deoxychorismate synthase
ADD	adenine deaminase
ADEt2	adenine transport in via proton symport
ADEtm	adenine reversible transport mitochondria
ADHAPR_SC	acyldihydroxyacetonephosphate reductase yeast specific
ADK1	adenylate kinase
ADK1m	adenylate kinase mitochondrial
ADK3	adentylate kinase GTP
ADK3m	adentylate kinase GTP
ADK4	adentylate kinase ITP
ADK4m	adentylate kinase ITP mitochondrial
ADMDC	adenosylmethionine decarboxylase
ADNCYC	adenylate cyclase
ADNK1	adenosine kinase
ADNUC	adenosine hydrolase
ADNt2	adenosine transport in via proton symport
ADPT	adenine phosphoribosyltransferase
ADSK	adenylyl sulfate kinase
ADSL1r	adenylsuccinate lyase
ADSL2r	adenylosuccinate lyase
ADSS	adenylosuccinate synthase
AGAT_SC	1 Acyl glycerol 3 phosphate acyltransferase yeast specific
AGPRim	N acetyl g glutamyl phosphate reductase irreversible mitochondrial
AGT	alanine glyoxylate transaminase
AHCYStm	S adenosyl L homocysteine reversible transport mitochondrial
AHCYStn	S adenosyl L homocysteine nuclear transport
AHCi	adenosylhomocysteinase
AHMMPS	4 amino 5 hydroxymethyl 2 methylpyrimidine synthetase
AHSERL	O acetylhomoserine thiol lyase
AHSERL2	O acetylhomoserine thiol lyase
AICART	phosphoribosylaminoimidazolecarboxamide formyltransferase
AIRCr	phosphoribosylaminoimidazole carboxylase
AKGDam	oxoglutarate dehydrogenase lipoamide
AKGDbm	oxoglutarate dehydrogenase dihydrolipoamide S succinyltransferase
AKGMAL	alpha ketoglutaratemalate transporter
AKGt2n	2 oxoglutarate nuclear transport via proton symport
AKGt2r	2 oxoglutarate reversible transport via symport
AKP1	alkaline phosphatase Dihydroneopterin
ALASm	5 aminolevulinate synthase
ALATA_L	L alanine transaminase
ALATA_Lm	L alanine transaminase mitochondrial
ALATRS	Alanyl tRNA synthetase
ALAt2r	L alanine reversible transport via proton symport
ALCD19y	alcohol dehydrogenase glycerol NADP
ALCD2m	alcohol dehydrogenase ethanol mitochondrial
ALCD2x	alcohol dehydrogenase ethanol
ALDD19x	aldehyde dehydrogenase phenylacetaldehyde NAD
ALDD20xm	aldehyde dehydrogenase indole 3 acetaldehyde NAD mitochondrial
ALDD20y	aldehyde dehydrogenase indole 3 acetaldehyde NADP
ALDD20ym	aldehyde dehydrogenase indole 3 acetaldehyde NADP mitochondrial
ALDD2xm	aldehyde dehydrogenase acetylaldehyde NAD mitochondrial
ALDD2y	aldehyde dehydrogenase acetaldehyde NADP
ALDD2ym	aldehyde dehydrogenase acetylaldehyde NADP mitochondrial
ALLTAHr	Allantoate amidinohydrolase reversible
ALLTNr	allantoinase reversible reaction
ALLTNti	allantoin irreversible uniport
ALLTTti	allantoate irreversible uniport
ALPHNH	allophanate hydrolase
AM6SAD	aminomuconate semialdehyde dehydrogenase
AMAOTr	adenosylmethionine 8 amino 7 oxononanoate transaminase
AMETt2	S adenosyl L methionine transport in via proton symport
AMETtm	S Adenosyl L methionine reversible transport mitochondrial
AMETtn	S adenosyl L methionine nuclear transport
AMID	amidase
AMID2	amidase
AMID3	amidase
AMPDA	Adenosine monophosphate deaminase
AMPN	AMP nucleosidase
ANPRT	anthranilate phosphoribosyltransferase
ANS	anthranilate synthase
AP4AHr	Ap4A hydrolase reversible
APRAUR	5 amino 6 5 phosphoribosylamino uracil reductase
APRTO2	N acetylputrescine oxygen oxireductase deaminating
ARAB1D1	D arabinose 1 dehydrogenase NAD
ARAB1D2	D arabinose 1 dehydrogenase NADP
ARABR	arabinose reductase
ARAB_Dt	D arabinose reversible transport
ARAB_Lt	L arabinoase extracellular transport
ARGN	arginase
ARGSL	argininosuccinate lyase
ARGSSr	argininosuccinate synthase reversible
ARGTRS	Arginyl tRNA synthetase
ARGTRSm	Arginyl tRNA synthetase mitochondrial
ARGt2m	arginine mitochondrial transport via proton symport
ARGt2r	L arganine reversible transport via proton symport
ARMT	hnRNP arginine N methyltransferase
ASADi	aspartate semialdehyde dehydrogenase irreversible
ASNN	L asparaginase
ASNNe	L asparaginase extracellular
ASNS1	asparagine synthase glutamine hydrolysing
ASNTRS	Asparaginyl tRNA synthetase
ASNTRSm	asparaginyl tRNA synthetase miotchondrial
ASNt2m	asparagine mitochondrial transport via proton transport
ASNt2r	L asparagine reversible transport via proton symport
ASP1DC	aspartate 1 decarboxylase
ASPCTn	aspartate carbamoyltransferase nuclear
ASPGLUtp	aspartate glutamate peroxisomal shuttle
ASPKi	aspartate kinase irreversible
ASPOcm	aspartate oxidase
ASPTA	aspartate transaminase
ASPTAm	aspartate transaminase
ASPTAp	aspartate transaminase peroxisomal
ASPTRS	Aspartyl tRNA synthetase
ASPTRSm	Aspartyl tRNA synthetase mitochondrial
ASPt2m	aspartate mitochondrial transport via proton symport
ASPt2n	aspartate nuclear transport via proton symport
ASPt2r	L aspartate reversible transport via proton symport
ATP2tp_H	AMPATP transporter peroxisomal
ATPATF1	ATP adenylyltransferase
ATPATF2	ATP adenylyltransferase
ATPATF3	ATP adenylyltransferase
ATPM	ATP maintenance requirement
ATPPRT	ATP phosphoribosyltransferase
ATPS	ATPase cytosolic
ATPS3g	ATP synthase Golgi Apparatus
ATPS3m	ATP synthase mitochondrial
ATPS3v	ATP synthase vacuole
ATPtm_H	ADPATP transporter mitochondrial
ATPtp_H	ADPATP transporter peroxisomal
BPNT	3 5 bisphosphate nucleotidase
BTNt2i	Biotin uptake
BTSr	biotin synthase
C14STR	C 14 sterol reductase
C22STDS	C 22 sterol desaturase NADP
C24STRer	C s24 sterol reductase endoplamic reticular
C3STDH1	C 3 sterol dehydrogenase 4 methylzymosterol
C3STDH2	C 3 sterol dehydrogenase zymosterol
C3STKR1	C 3 sterol keto reductase 4 methylzymosterol
C3STKR2	C 3 sterol keto reductase zymosterol
C4STMO1	C 4 sterol methyl oxidase 4 4 dimethylzymosterol
C4STMO2	C 4 sterol methyl oxidase 4 methylzymosterol
C5STDS	C 5 sterol desaturase
C8STI	C 8 sterol isomerase
CAT	catalase
CATp	catalase A peroxisomal
CBASPtn	N carbomoyl L aspartate transport diffusion
CBPS	carbamoyl phosphate synthase glutamine hydrolysing
CBPSn	carbamoyl phosphate synthase glutamine hydrolysing nuclear
CBPtn	carbamoyl phosphate nuclear transport via diffusion
CDPDGPm_SC	CDP diacylglycerol serine O phosphatidyltransferae yeast specific mitochondrial
CDPtn	CDP nuclear transport
CERH124	Ceramide 1 hydroxylase 24C
CERH126	Ceramide 1 hydroxylase 26C
CERS124	Ceramide 1 synthase 24C
CERS126	Ceramide 1 synthase 26C
CERS224	Ceramide 2 synthase 24C
CERS226	Ceramide 2 synthase 26C
CERS2_24	Ceramide 2 synthase 24C
CERS2_26	Ceramide 2 synthase 26C
CERS324	Ceramide 3 synthase 24C
CERS326	Ceramide 3 synthase 26C
CHLPCTD	choline phosphate cytididyltransferase
CHLSTI	cholestenol delta isomerase lumped reaction
CHLt2	choline transport via proton symport
CHOLK	Choline kinase
CHORM	chorismate mutase
CHORS	chorismate synthase
CHRPL	Chorismate pyruvate lyase
CHTNDA	chitin deacetylase
CHTNS	chitin synthase
CITt2r	citrate reversible transport via symport
CITtam	citrate transport mitochondrial
CITtap	citratemalate antiport into peroxisome
CITtbm	citrate transport mitochondrial
CITtcm	citrate transport mitochondrial
CITtcp	citrateisocitrate antiport into peroxisome
CLPNSm_SC	cardiolipin synthase yeast specific mitochondrial
CMPN	CMP nucleosidase
CMPtm	CMP transport diffusion mitochondrial
CO2t	CO2 transporter via diffusion
CO2tg	CO2 Golgi transport
CO2tm	CO2 transport diffusion mitochondrial
CO2tn	CO2 nuclear transport via diffusion
CO2tp	CO2 peroxisomal transport
CO2tv	CO2 vacuolar transport
CPPPGO	coproporphyrinogen oxidase O2 required
CRNCARtm	carnithine acetylcarnithine carrier mitochondrial
CRNCARtp	carnitine acetylcarnitine carrier peroxisomal
CRNt	L carnitine reversible transport
CRNtim	L carnitine transport out of mitochondria via diffusion
CRNtp	carnitine transport into peroxsiome
CSNAT	carnitine O acetyltransferase
CSNATifm	carnitine O aceyltransferase forward reaction mitochondrial
CSNATirm	carnitine O acetyltransferase reverse direction mitochondrial
CSNATirp	carnitine O acetyltransferase reverse direction peroxisomal
CSND	Cytosine deaminase
CSNt2	cytosine transport in via proton symport
CSm	citrate synthase
CSp	citrate synthase
CTPS1	CTP synthase NH3
CTPS2	CTP synthase glutamine
CYOOm	cytochrome c oxidase mitochondrial
CYOR_u6m	ubiquinol 6 cytochrome c reductase
CYSS	cysteine synthase
CYSTGL	cystathionine g lyase
CYSTL	cystathionine b lyase
CYSTLp	cystathione b lyase peroxisomal
CYSTRS	Cysteinyl tRNA synthetase
CYSTS	cystathionine beta synthase
CYSTtp	cystathione peroxisomal transport
CYSt2r	L cysteine reversible transport via proton symport
CYTD	cytidine deaminase
CYTDK2	cytidine kinase GTP
CYTDt2	cytidine transport in via proton symport
CYTK1	cytidylate kinase CMP
CYTK2	cytidylate kinase dCMP
DADA	Deoxyadenosine deaminase
DADK	deoxyadenylate kinase
DADNt2	deoxyadenosine transport in via proton symport
DADPtn	DADP nuclear transport
DAGCPT_SC	diacylglycerol cholinephosphotransferase yeast specific
DAGPYP_SC	diacylglycerol pyrophosphate phosphatase yeast specific
DANNt2	7 8 Diaminononanoate reversible transport via proton symport
DASYN_SC	CDP Diacylglycerol synthetase yeast specific
DASYNm_SC	CDP Diacylglycerol synthetase yeast specific mitochondrial
DB4PS	3 4 Dihydroxy 2 butanone 4 phosphate synthase
DBTSr	dethiobiotin synthase
DCDPtn	dCDP nuclear transport
DCMPDA	dCMP deaminase
DCTPD	dCTP deaminase
DCYTD	deoxycytidine deaminase
DCYTt2	deoxycytidine transport in via proton symport
DDPA	3 deoxy D arabino heptulosonate 7 phosphate synthetase
DDPAm	2 deoxy D arabino heptulosonate 7 phosphate synthetase mitochondrial
DESAT14	Myristicoyl CoA desaturase n C140CoA n C141CoA
DESAT16	Palmitoyl CoA desaturase n C160CoA n C161CoA
DESAT18	stearoyl CoA desaturase n C180CoA n C181CoA
DESAT18_2	Oleoyl CoA desaturase n C181CoA n C182CoA
DGDPtn	dGDP nuclear transport
DGGH	alpha D glucoside glucohydrase
DGK1	deoxyguanylate kinase dGMPATP
DGSNt2	deoxyguanosine transport in via proton symport
DHAD1m	dihydroxy acid dehydratase 2 3 dihydroxy 3 methylbutanoate mitochondrial
DHAD2m	dihydroxy acid dehydratase 2 3 dihydroxy 3 methylpentanoate mitochondrial
DHAK	dihydroxyacetone kinase
DHAPtm	dihydroxyacetone phosphate transport mitochondrial
DHFRi	dihydrofolate reductase irreversible
DHFRim	dihydrofolate reductase mitochondrial
DHFS	dihydrofolate synthase
DHFtm	dihydrofolate reversible mitochondrial transport
DHNPAm	dihydroneopterin aldolase
DHNPTtm	dhnpt mitochondrial transport
DHORD	dihydoorotic acid dehydrogenase
DHORD4	dihydoorotic acid ubiquinone 6
DHORTS	dihydroorotase
DHORTSn	dihydroorotase nuclear
DHORtn	S Dihydrooroate nuclear transport
DHPPDA	diaminohydroxyphosphoribosylaminopyrimidine deaminase
DHPSm	dihydropteroate synthase mitochondrial
DHPTtm	Dihydropteroate mitochondrial transport via diffusion
DHQS	3 dehydroquinate synthase
DHQTi	3 dehydroquinate dehydratase irreversible
DIAT	diamine transaminase
DICtm	dicarboxylate transport mitochondrial
DINSt2	deoxyinosine transport in via proton symport
DIPS	diphthine synthase
DMATT	dimethylallyltranstransferase
DMQMT6m	3 Dimethylubiquinonol 3 methyltransferase mitochondrial
DNMPPA	Dihydroneopterin monophosphate dephosphorylase
DNTPPA	Dihydroneopterin triphosphate pyrophosphatase
DOLK	Dolichol kinase
DOLPMMer	Dolichyl phosphate mannose protein mannosyltransferase endoplasmic reticular
DOLPMTcer	Dolichyl phosphate D mannosyltransferase
DOLPt2er	dolichol phosphate endoplasmic reticular transport via proton symport
DPCOAK	dephospho CoA kinase
DPCOAKm	dephospho CoA kinase mitochondrial
DPGM	Diphosphoglyceromutase
DPMVD	diphosphomevalonate decarboxylase
DPR	2 dehydropantoate 2 reductase
DPRm	2 dehydropantoate 2 reductase mitochondrial
DRBK	Deoxyribokinase
DTMPK	dTMP kinase
DTTPt	dTTP reversible uniport
DUMPtn	dUMP nuclear transport
DURIK1	deoxyuridine kinase ATPDeoxyuridine
DURIPP	deoxyuridine phosphorylase
DURIt2	deoxyuridine transport in via proton symport
DUTPDP	dUTP diphosphatase
DXHPScm	deoxyhypusine synthase cytosolicmitochondrial
D_LACDm	D lactate dehydrogenase mitochondrial
D_LACtm	D lactate transport mitochondrial
E4HGLUtm	L erythro 4 hydroxyglutamate mitochondrial transport via diffusion
E4HGLUtp	L erythro 4 hydroxyglutamate peroxisomal transport via diffusion
E4Ptm	D erythrose 4 phosphate mtiochondrial transport via diffusion
ECOAH11p	3 hydroxyacyl CoA dehydratase 3 hydroxyhexacosyl CoA peroxisomal
ECOAH4p	3 hydroxyacyl CoA dehydratase 3 hydroxydecanoyl CoA peroxisomal
ECOAH5p	3 hydroxyacyl CoA dehydratase 3 hydroxydodecanoyl CoA peroxisomal
ECOAH6p	3 hydroxyacyl CoA dehydratase 3 hydroxytetradecanoyl CoA peroxisomal
ECOAH7p	3 hydroxyacyl CoA dehydratase 3 hydroxyhexadecanoyl CoA peroxisomal
ECOAH8p	3 hydroxyacyl CoA dehydratase 3 hydroxyoctadecanoyl CoA peroxisomal
EHGLAT	L erythro 4 Hydroxyglutamate2 oxoglutarate aminotransferase
EHGLATm	L erythro 4 Hydroxyglutamate2 oxoglutarate aminotransferase mitochondrial
EHGLATp	L erythro 4 Hydroxyglutamate2 oxoglutarate aminotransferase peroxisomal
ENO	enolase
EPMGH	Epimelibiose galactohydrolase
ERGSTt	ergosterol reversible transport
ERGSTter	ergosterol endoplasmic reticular transport
ERGTETROLter	Ergosta 5 6 22 24 28 tetraen 3beta ol endoplamic reticular transport
ETHAK	Ethanolamine kinase
ETHAPT_SC	Ethanolaminephosphotransferase yeast specific
ETOHt	ethanol reversible transport
ETOHtm	ethanol transport to mitochondria diffusion
EX_13BDglcn(e)	1 3 beta D Glucan exchange
EX_4abut(e)	4 Aminobutanoate exchange
EX_5aop(e)	5 Amino 4 oxopentanoate exchange
EX_8aonn(e)	8 Amino 7 oxononanoate exchange
EX_abt(e)	L Arabinitol exchange
EX_ac(e)	Acetate exchange
EX_acald(e)	Acetaldehyde exchange
EX_ade(e)	Adenine exchange
EX_adn(e)	Adenosine exchange
EX_akg(e)	2 Oxoglutarate exchange
EX_ala_L(e)	L Alanine exchange
EX_alltn(e)	Allantoin exchange
EX_alltt(e)	Allantoate exchange
EX_amet(e)	S Adenosyl L methionine exchange
EX_arab_D(e)	D Arabinose exchange
EX_arab_L(e)	L Arabinose exchange
EX_arg_L(e)	L Arginine exchange
EX_asn_L(e)	L Asparagine exchange
EX_asp_L(e)	L Aspartate exchange
EX_btn(e)	Biotin exchange
EX_chol(e)	Choline exchange
EX_cit(e)	Citrate exchange
EX_co2(e)	CO2 exchange
EX_crn(e)	L Carnitine exchange
EX_csn(e)	Cytosine exchange
EX_cys_L(e)	L Cysteine exchange
EX_cytd(e)	Cytidine exchange
EX_dad_2(e)	Deoxyadenosine exchange
EX_dann(e)	7 8 Diaminononanoate exchange
EX_dcyt(e)	Deoxycytidine exchange
EX_dgsn(e)	Deoxyguanosine exchange
EX_din(e)	Deoxyinosine exchange
EX_dttp(e)	dTTP exchange
EX_duri(e)	Deoxyuridine exchange
EX_ergst(e)	Ergosterol exchange
EX_etoh(e)	Ethanol exchange
EX_fmn(e)	FMN exchange
EX_for(e)	Formate exchange
EX_fru(e)	D Fructose exchange
EX_fum(e)	Fumarate exchange
EX_gal(e)	D Galactose exchange
EX_gam6p(e)	D Glucosamine 6 phosphate exchange
EX_gcald(e)	Glycolaldehyde exchange
EX_glc(e)	D Glucose exchange
EX_gln_L(e)	L Glutamine exchange
EX_glu_L(e)	L Glutamate exchange
EX_gly(e)	Glycine exchange
EX_glyc(e)	Glycerol exchange
EX_gsn(e)	Guanosine exchange
EX_gthox(e)	Oxidized glutathione exchange
EX_gua(e)	Guanine exchange
EX_h2o(e)	H2O exchange
EX_h(e)	H exchange
EX_hdca(e)	Hexadecanoate n C160 exchange
EX_hdcea(e)	hexadecenoate n C161 exchange
EX_his_L(e)	L Histidine exchange
EX_hxan(e)	Hypoxanthine exchange
EX_ile_L(e)	L Isoleucine exchange
EX_inost(e)	myo Inositol exchange
EX_ins(e)	Inosine exchange
EX_k(e)	K exchange
EX_lac_L(e)	L Lactate exchange
EX_leu_L(e)	L Leucine exchange
EX_lys_L(e)	L Lysine exchange
EX_mal_L(e)	L Malate exchange
EX_malt(e)	Maltose exchange
EX_man(e)	D Mannose exchange
EX_melib(e)	Melibiose exchange
EX_met_L(e)	L Methionine exchange
EX_mmet(e)	S Methyl L methionine exchange
EX_na1(e)	Sodium exchange
EX_nh4(e)	Ammonia exchange
EX_nmn(e)	NMN exchange
EX_o2(e)	O2 exchange
EX_ocdca(e)	octadecanoate n C180 exchange
EX_ocdcea(e)	octadecenoate n C181 exchange
EX_ocdcya(e)	octadecynoate n C182 exchange
EX_orn(e)	Ornithine exchange
EX_pap(e)	Adenosine 3 5 bisphosphate exchange
EX_pepd(e)	peptide exchange
EX_phe_L(e)	L Phenylalanine exchange
EX_pi(e)	Phosphate exchange
EX_pnto_R(e)	R Pantothenate exchange
EX_pro_L(e)	L Proline exchange
EX_ptrc(e)	Putrescine exchange
EX_pyr(e)	Pyruvate exchange
EX_rib_D(e)	D Ribose exchange
EX_ribflv(e)	Riboflavin exchange
EX_sbt_D(e)	D Sorbitol exchange
EX_sbt_L(e)	L Sorbitol exchange
EX_ser_L(e)	L Serine exchange
EX_so4(e)	Sulfate exchange
EX_spmd(e)	Spermidine exchange
EX_sprm(e)	Spermine exchange
EX_srb_L(e)	L Sorbose exchange
EX_succ(e)	Succinate exchange
EX_sucr(e)	Sucrose exchange
EX_thm(e)	Thiamin exchange
EX_thmmp(e)	Thiamin monophosphate exchange
EX_thmpp(e)	Thiamine diphosphate exchange
EX_thr_L(e)	L Threonine exchange
EX_thym(e)	Thymine exchange
EX_thymd(e)	Thymidine exchange
EX_tre(e)	Trehalose exchange
EX_trp_L(e)	L Tryptophan exchange
EX_ttdca(e)	tetradecanoate n C140 exchange
EX_tyr_L(e)	L Tyrosine exchange
EX_ura(e)	Uracil exchange
EX_urea(e)	Urea exchange
EX_uri(e)	Uridine exchange
EX_val_L(e)	L Valine exchange
EX_xan(e)	Xanthine exchange
EX_xtsn(e)	Xanthosine exchange
EX_xyl_D(e)	D Xylose exchange
EX_xylt(e)	Xylitol exchange
EX_zymst(e)	zymosterol exchange
FA100tp	fatty acid peroxisomal transport
FA120ACPH	fatty acyl ACP hydrolase
FA120ACPtm	fatty acyl ACP mitochondrial transport
FA120tp	fatty acid peroxisomal transport
FA140ACPH	fatty acyl ACP hydrolase
FA140ACPtm	fatty acyl ACP mitochondrial transport
FA140COAabcp	fatty acid peroxisomal transport via ABC system
FA140tp	fatty acid peroxisomal transport
FA141ACPH	fatty acyl ACP hydrolase
FA141ACPtm	fatty acyl ACP mitochondrial transport
FA141COAabcp	fatty acid peroxisomal transport via ABC system
FA141tp	fatty acid peroxisomal transport
FA160ACPH	fatty acyl ACP hydrolase
FA160ACPtm	fatty acyl ACP mitochondrial transport
FA160COAabcp	fatty acyl CoA peroxisomal transport via ABC system
FA160tp	fatty acid peroxisomal transport
FA161ACPH	fatty acyl ACP hydrolase
FA161ACPtm	fatty acyl ACP mitochondrial transport
FA161COAabcp	fatty acyl CoA peroxisomal transport via ABC system
FA161tp	fatty acid peroxisomal transport
FA180ACPH	fatty acyl ACP hydrolase
FA180ACPtm	fatty acyl ACP mitochondrial transport
FA180COAabcp	fatty acyl CoA transport via ABC system
FA181ACPH	fatty acyl ACP hydrolase
FA181ACPtm	fatty acyl ACP mitochondrial transport
FA181COAabcp	fatty acyl CoA peroxisomal transport via ABC system
FA182ACPH	fatty acyl ACP hydrolase
FA182ACPtm	fatty acyl ACP mitochondrial transport
FA182COAabcp	fatty acyl CoA peroxisomal transport via ABC system
FA240tp	fatty acid peroxisomal transport
FA260tp	fatty acid peroxisomal transport
FA80tp	fatty acid peroxisomal transport
FACOAL100p	fatty acid CoA ligase decanoate peroxisomal
FACOAL120p	fatty acid CoA ligase dodecanoate peroxisomal
FACOAL140	fatty acid CoA ligase tetradecanoate
FACOAL140p	fatty acid CoA ligase tetradecanoate peroxisomal
FACOAL141	fatty acid CoA ligase tetradecenoate
FACOAL141p	fatty acid CoA ligase tetradecenoate peroxisomal
FACOAL160	fatty acid CoA ligase hexadecanoate
FACOAL160p	fatty acid CoA ligase hexadecanoate peroxisomal
FACOAL161	fatty acid CoA ligase hexadecenoate
FACOAL161p	fatty acid CoA ligase hexadecenoate peroxisomal
FACOAL180	fatty acid CoA ligase octadecanoate
FACOAL181	fatty acid CoA ligase octadecenoate
FACOAL182	fatty acid CoA ligase octadecynoate
FACOAL240p	fatty acid CoA ligase n C240 peroxisomal
FACOAL260p	fatty acid CoA ligase n C260 peroxisomal
FACOAL80p	fatty acid CoA ligase octanoate peroxisomal
FADFMNtm	FADFMN antiport
FALDH	formaldehyde dehydrogenase
FAO141p_even	fatty acid oxidation
FAO141p_odd	Fatty acid oxidation
FAO161p_even	Fatty acid oxidation
FAO161p_odd	Fatty acid oxidation
FAO181p_even	Fatty acid oxidation
FAO181p_odd	Fatty acid oxidation
FAO182p_eveneven	Fatty acid oxidation
FAO182p_evenodd	Fatty acid oxidation
FAO182p_oddodd	Fatty acid oxidation
FAO240p	fatty acid oxidation tetradecansoyl CoA peroxisomal
FAO80p	fatty acid oxidation octanoyl CoA peroxisomal
FAS100	fatty acid synthase n C100
FAS100ACPm	fatty acyl ACP synthase n C100ACP mitochondrial
FAS100COA	fatty acyl CoA synthase n C100CoA
FAS120	fatty acid synthase n C120
FAS120ACPm	fatty acyl ACP synthase n C120ACP mitochondrial
FAS120COA	fatty acyl CoA synthase n C120CoA
FAS140	fatty acid synthase n C140
FAS140ACPm	fatty acyl ACP synthase n C140ACP mitochondrial
FAS140COA	fatty acyl CoA synthase n C140CoA
FAS141ACPm	fatty acyl ACP synthase n C141ACP mitochondrial
FAS160	fatty acid synthase n C160
FAS160ACPm	fatty acyl ACP synthase n C160ACP mitochondrial
FAS160COA	fatty acyl CoA synthase n C160CoA
FAS161ACPm	fatty acyl ACP synthase n C161ACP mitochondrial
FAS180	fatty acid synthase n C180
FAS180ACPm	fatty acyl ACP synthase n C180ACP mitochondrial
FAS180COA	fatty acyl CoA synthase n C180CoA
FAS181ACPm	fatty acyl ACP synthase n C181ACP mitochondrial
FAS182ACPm	fatty acyl ACP synthase n C182ACP mitochondrial
FAS240_L	fatty acid synthase n C240 lumped reaction
FAS260	fatty acid synthase n C260
FAS80ACPm_L	fatty acyl ACP synthase n C80ACP mitochondrial lumped reaction
FAS80COA_L	fatty acyl CoA synthase n C80CoA lumped reaction
FAS80_L	fatty acid synthase n C80 lumped reaction
FBA	fructose bisphosphate aldolase
FBA2	D Fructose 1 phosphate D glyceraldehyde 3 phosphate lyase
FBA3	Sedoheptulose 1 7 bisphosphate D glyceraldehyde 3 phosphate lyase
FBP	fructose bisphosphatase
FBP26	Fructose 2 6 bisphosphate 2 phosphatase
FCLTm	Ferrochelatase mitochondrial
FDH	formate dehydrogenase
FDNG	formate dehydrogenase cytosolicmitochondrial
FKYNH	N Formyl L kynurenine amidohydrolase
FMETTRSm	Methionyl tRNA formyltransferase mitochondrial
FMNAT	FMN adenylyltransferase
FMNATm	FMN adenylyltransferase
FOLD3m	dihydropteroate synthase mitochondrial
FORt	formate transport via diffusion
FORtm	formate mitochondrial transport
FRDcm	fumarate reductase cytosolicmitochondrial
FRDm	fumarate reductase
FRUK	fructose 1 phosphate kinase
FRUt2	D fructose transport in via proton symport
FTHFCL	5 formethyltetrahydrofolate cyclo ligase
FTHFCLm	5 formethyltetrahydrofolate cyclo ligase mitochondrial
FTHFI	5 Formyltetrahydrofolate10 Formyltetrahydrofolate isomerase
FTHFL	formate tetrahydrofolate ligase
FTHFLm	formate tetrahydrofolate ligase mitochondrial
FUM	fumarase
FUMAC	fumarylacetoacetase
FUMm	fumarase mitochondrial
FUMt2r	fumarate reversible transport via symport
G12MT1g	Glycolipid 1 2 alpha D mannosyltransferase Golgi apparatus
G12MT2g	Glycolipid 1 2 alpha D mannosyltransferase Golgi apparatus
G13MTg	Glycolipid 1 3 alpha D mannosyltransferase Golgi apparatus
G16MTg	Glycolipid 1 6 alpha D mannosyltransferase Golgi apparatus
G3PD1ir	glycerol 3 phosphate dehydrogenase NAD
G3PD1irm	glycerol 3 phosphate dehydrogenase NAD mitochondrial
G3PDm	glycerol 3 phosphate dehydrogenase FAD mitochondrial
G3PT	glycerol 3 phosphatase
G5SADr	L glutamate 5 semialdehyde dehydratase reversible
G5SADrm	L glutamate 5 semialdehyde dehydratase reversible mitochondrial
G5SD	glutamate 5 semialdehyde dehydrogenase
G5SD2	glutamate 5 semialdehyde dehydrogenase
G6PDA	glucosamine 6 phosphate deaminase
G6PDH2	glucose 6 phosphate dehydrogenase
G6PDH2er	glucose 6 phosphate dehydrogenase endoplasmic reticulum
G6PI	Glucose 6 phosphate isomerase
G6PI2	Glucose 6 phosphate isomerase
G6Pter	glucose 6 phosphate endoplasmic reticular transport via diffusion
GALIGH	1 alpha D Galactosyl myo inositol galactohydrolase
GALK	galactokinase
GALS3	a galactosidase melibiose
GALT	galactose 1 phosphate uridylyltransferase
GALU	UTP glucose 1 phosphate uridylyltransferase
GALt2	D galactose transport in via proton symport
GAM6Pt	D glucosamine 6 phosphate reversible uniport
GAPD	glyceraldehyde 3 phosphate dehydrogenase
GARFTi	phosphoribosylglycinamide formyltransferase irreversible
GAT1_SC	glycerol 3 phosphate acyltransferase glycerol 3 phosphate yeast specific
GAT2_SC	glycerol 3 phosphate acyltransferase glycerone phosphate yeast specific
GBEZ	1 4 alpha glucan branching enzyme
GCALDt	Glycoaldehydye reversible transport
GCALDtm	glycoaldehyde mitochondrial transport
GCC2am	glycine cleavage complex lipoamide mitochondrial
GCC2bim	glycine cleavage system lipoamide irreversible mitochondrial
GCC2cm	glycine cleavage complex lipoamide mitochondrial
GCCam	glycine cleavage complex lipoylprotein mitochondrial
GCCbim	glycine cleavage complex lipoylprotein irreversible mitochondrial
GCCcm	glycine cleavage complex lipoylprotein mitochondrial
GDPt3g	GDP Golgi transport via proton anitport
GDPtn	GDP nuclear transport
GF6PTA	glutamine fructose 6 phosphate transaminase
GGLGH	Galactosylglycerol galactohydrolase
GHMT2r	glycine hydroxymethyltransferase reversible
GHMT2rm	glycine hydroxymethyltransferase reversible mitochondrial
GK1	guanylate kinase GMPATP
GK2	guanylate kinase GMPdATP
GLCP	glycogen phosphorylase
GLCS2	glycogen synthase UDPGlc
GLCt1	glucose transport uniport
GLCtv	glucose transport vacuolar
GLNS	glutamine synthetase
GLNTRS	Glutaminyl tRNA synthetase
GLNt2n	glutamine nuclear transport via proton symport
GLNt2r	L glutamine reversible transport via proton symport
GLPT	glycylpeptide N tetradecanoyltransferase
GLU5K	glutamate 5 kinase
GLUCYS	gamma glutamylcysteine synthetase
GLUDC	Glutamate Decarboxylase
GLUDxi	glutamate dehydrogenase NAD
GLUDy	glutamate dehydrogenase NADP
GLUK	Glucokinase
GLUN	glutaminase
GLUPRT	glutamine phosphoribosyldiphosphate amidotransferase
GLUSx	glutamate synthase NADH2
GLUTRS	Glutamyl tRNA synthetase
GLUTRSm	glutamyl tRNA synthetase mitochondrial
GLUt2m	L glutamate reversible transport via proton symport mitochondrial
GLUt2n	glutamate nuclear transport via proton symport
GLUt2r	L glutamate transport via proton symport reversible
GLUt5m	L glutamate transport into mitochondria via hydroxide ion antiport
GLXtp	glyoxylate transport peroxisomal
GLYC3Ptm	glycerol 3 phosphate shuttle
GLYCLm	glycine cleavage system mitochondrial
GLYCt	glycerol transport via channel
GLYGS	glycogen starch synthase
GLYK	glycerol kinase
GLYOX	hydroxyacylglutathione hydrolase
GLYOXm	hydroxyacylglutathione hydrolase mitochondrial
GLYTRS	Glycyl tRNA synthetase
GLYt2m	glycine mitochondrial transport via proton symport
GLYt2r	glycine reversible transport via proton symport
GMPS2	GMP synthase
GND	phosphogluconate dehydrogenase
GNNUC	gnnuc
GRTT	geranyltranstransferase
GSNK	guanosine kinase
GSNt2	guanosine transport in via proton symport
GSNt2m	guanosine mitochondrial transport via proton symport
GTHO	glutathione oxidoreductase
GTHOXti	oxidized glutathione irreversible uniport
GTHP	glutathione peridoxase
GTHS	glutathione synthetase
GTMLT	g glutamyltransferase
GTPCII	GTP cyclohydrolase II
GTPCI	GTP cyclohydrolase I
GUAPRT	guanine phosphoribosyltransferase
GUAt2r	guanine reversible transport via proton symport
GUAtm	guanine mitochondrial transport via diffusion
H2Ot	H2O transport via diffusion
H2Oter	H2O endoplasmic reticulum transport
H2Otm	H2O transport mitochondrial
H2Otn	H2O transport nuclear
H2Otp	H2O transport peroxisomal
H2Otv	H2O transport vacuolar
HACD10p	3 hydroxyacyl CoA dehydrogenase 3 oxohexacosyl CoA peroxisomal
HACD4p	3 hydroxyacyl CoA dehydrogenase 3 oxodecanoyl CoA peroxisomal
HACD5p	3 hydroxyacyl CoA dehydrogenase 3 oxodecanoyl CoA peroxisomal
HACD6p	3 Hydroxyacyl CoA dehydrogenase 3 oxotetradecanoyl CoA peroxisomal
HACD7p	3 hydroxyacyl CoA dehydrogenase 3 oxohexadecanoyl CoA peroxisomal
HACD8p	3 hydroxyacyl CoA dehydrogenase 3 oxooctadecanoyl CoA peroxisomal
HACDp	3 hydroxyacyl CoA dehydrogenase
HACNHm	homoacontinate hydratase mitochondrial
HBZOPT6	Hydroxybenzoate octaprenyltransferase
HBZOPT6m	Hydroxybenzoate octaprenyltransferase mitochondrial
HCITSm	homocitrate synthase
HCITSn	homocitrate synthase
HCO3E	HCO3 equilibration reaction
HCO3Em	HCO3 equilibration reaction
HCO3En	HCO3 equilibrium reaction nuclear
HCYSMT	homocysteine S methyltransferase
HCYSt2p	Homocysteine peroxisomal transport via proton symport
HDCAt	Hexadecanoate n C160 transport in via uniport
HDCEAt	hexadecenoate n C161 transport in via uniport
HETZK	hydroxyethylthiazole kinase
HEX1	hexokinase D glucoseATP
HEX4	hexokinase D mannoseATP
HEX7	hexokinase D fructoseATP
HGNTOR	Homogentisateoxygen 1 2 oxidoreductase decyclizing
HICITDm	homoisocitrate dehydrogenase
HISTD	histidinol dehydrogenase
HISTP	histidinol phosphatase
HISTRS	Histidyl tRNA synthetase
HISTRSm	histidyl tRNA synthetase mitochondrial
HISt2m	histidine mitochondrial transport via proton symport
HISt2r	L histidine reversible transport via proton symport
HKYNH	3 Hydroxy L kynurenine hydrolase
HMBS	hydroxymethylbilane synthase
HMGCOAR	Hydroxymethylglutaryl CoA reductase
HMGCOAS	Hydroxymethylglutaryl CoA synthase
HMGCOASm	Hydroxymethylglutaryl CoA synthase mitochondrial
HMGCOAtm	Hydroxymethylglutaryl CoA reversible mitochondrial transport
HMPK1	hydroxymethylpyrimidine kinase ATP
HPPKm	2 amino 4 hydroxy 6 hydroxymethyldihydropteridine diphosphokinase mitochondrial
HPROa	L hydroxyproline reductase NAD
HPROb	L hydroxyproline reductase NADP
HPROxm	L hydroxyproline dehydrogenase NAD mitochondrial
HPROym	L hydroxyproline dehydrogenase NADP mitochondrial
HSDxi	homoserine dehydrogenase NADH irreversible
HSDyi	homoserine dehydrogenase NADP irreversible
HSERTA	homoserine O trans acetylase
HSK	homoserine kinase
HSTPT	histidinol phosphate transaminase
HXANt2r	hypoxanthine reversible transport via proton symport
HXPRT	hypoxanthine phosphoribosyltransferase Hypoxanthine
HYPOE	hypothetical enyme
ICDHxm	Isocitrate dehydrogenase NAD
ICDHy	isocitrate dehydrogenase NADP
ICDHym	Isocitrate dehydrogenase NADP
ICDHyp	Isocitrate dehydrogenase NADP
ICL	Isocitrate lyase
ID3ACALDtm	indole 3 acetaldehyde mitochondrial transport via diffusion
IG3PS	Imidazole glycerol 3 phosphate synthase
IGPDH	imidazoleglycerol phosphate dehydratase
IGPS	indole 3 glycerol phosphate synthase
ILETA	isoleucine transaminase
ILETAm	isoleucine transaminase mitochondrial
ILETRS	Isoleucyl tRNA synthetase
ILETRSm	isoleucyl tRNA synthetase mitochondrial
ILEt2r	L isoleucine reversible transport via proton symport
IMPC	IMP cyclohydrolase
IMPD	IMP dehydrogenase
IND3ACtm	indole 3 acetate mitochondrial transport via diffusion
INDPYRD	Indole 3 pyruvate decarboxylase
INSK	insosine kinase
INSTt2	inositol transport in via proton symport
INSt2	inosine transport in via proton symport
IPCS124_SC	Inositol phosphorylceramide synthase ceramide 1 24C yeast specific
IPCS126_SC	Inositol phosphorylceramide synthase ceramide 1 26C yeast specific
IPCS224_SC	Inositol phosphorylceramide synthase ceramide 2 24C yeast specific
IPCS226_SC	Inositol phosphoryceramide synthase ceramide 2 26C yeast specific
IPCS324_SC	Inositol phosphorylceramide synthase ceramide 3 24C yeast specific
IPCS326_SC	Inositol phosphorylceramide synthase ceramide 3 26C yeast specific
IPDDI	isopentenyl diphosphate D isomerase
IPMD	3 isopropylmalate dehydrogenase
IPPMIa	3 isopropylmalate dehydratase
IPPMIb	2 isopropylmalate hydratase
IPPS	2 isopropylmalate synthase
IPPSm	2 isopropylmalate synthase mitochondrial
ITCOALm	Itaconate CoA ligase ADP forming mitochondrial
KARA1im	acetohydroxy acid isomeroreductase mitochondrial
KARA2im	ketol acid reductoisomerase 2 Aceto 2 hydroxybutanoate mitochondrial
KATp	3 ketoacyl CoA thiolase peroxisomal
KYN	kynureninase
KYN3OX	kynurenine 3 monooxygenase
Kt2r	potassium reversible transport via proton symport
LCADm	lactaldehyde dehydrogenase mitochondrial
LEUTA	leucine transaminase
LEUTAm	leucine transaminase mitochondrial
LEUTRS	Leucyl tRNA synthetase
LEUTRSm	leucyl tRNA synthetase mitochondrial
LEUt2r	L leucine reversible transport via proton symport
LGTHL	lactoylglutathione lyase
LNS14DM	cytochrome P450 lanosterol 14 alpha demethylase NADP
LNSTLS	lanosterol synthase
LPP_SC	lipid phosphate phosphatase yeast specific
LYSTRS	Lysyl tRNA synthetase
LYSTRSm	Lysyl tRNA synthetase mitochondrial
LYSt2m	Lysine mitochondrial transport via proton symport
LYSt2r	L lysine reversible transport via proton symport
L_LACDm	L Lactate dehydrogenase mitochondrial
L_LACt2r	L lactate reversible transport via proton symport
M1PD	mannitol 1 phosphate 5 dehydrogenase
MACACI	maleylacetoacetate isomerase
MALOAAtp	malateoxaloacetate shuttle
MALSp	malate synthase
MALT	alpha glucosidase
MALTt2	maltose transport in via proton symport
MALt2r	L malate reversible transport via proton symport
MALtm	malate transport mitochondrial
MAN1PT	mannose 1 phosphate guanylyltransferase
MAN6PI	mannose 6 phosphate isomerase
MANNANter	mannan endoplasmic reticulum transport via diffusion
MANt2	D mannose transport in via proton symport
MCITDm	2 methylcitrate dehydratase mitochondrial
MCITLm	methyisocitrate lyase mitochondrial
MCITS	2 methylcitrate synthase
MCOATA	Malonyl CoA ACP transacylase
MCOATAm	Malonyl CoA ACP transacylase mitochondrial
MDH	malate dehydrogenase
MDHm	malate dehydrogenase mitochondrial
MDHp	malate dehydrogenase peroxisomal
ME1m	malic enzyme NAD mitochondrial
ME2m	malic enzyme NADP mitochondrial
MELIBt2	melibiose transport in via symport
MELTGH	Melibiitol galactohydrolase
METAT	methionine adenosyltransferase
METB1	metb1
METS	methionine synthase
METTRS	Methionyl tRNA synthetase
METTRSm	methionyl tRNA synthetase mitochondrial
METt2m	methionine mitochondrial transport via proton symport
METt2r	L methionine reversible transport via proton symport
MEVK1	mevalonate kinase atp
MEVK2	mevalonate kinase ctp
MEVK3	mevalonate kinase gtp
MEVK4	mevalonate kinase utp
MFAPS_SC	methylene fatty acyl phospholipid synthase yeast specific
MHPGLUT	5 methyltetrahydropteroyltriglutamate homocysteine S methyltransferase
MI1PP	myo inositol 1 phosphatase
MI1PS	myo Inositol 1 phosphate synthase
MIP2CS124_SC	mannose inositol P 2 ceramide synthase ceramide 1 24C yeast specific
MIP2CS126_SC	mannose inositol P 2 ceramide synthase ceramide 1 26C yeast specific
MIP2CS224_SC	mannose inositol P 2 ceramide synthase ceramide 2 26C yeast specific
MIP2CS226_SC	mannose inositol P 2 ceramide synthase ceramide 2 24C yeast specific
MIP2CS324_SC	mannose inositol P 2 ceramide synthase ceramide 3 24C yeast specific
MIP2CS326_SC	mannose inositol P 2 ceramide synthase ceramide 3 26C yeast specific
MIPCS124_SC	mannose inositiol phophorylceramide synthase ceramide 1 24C yeast specific
MIPCS126_SC	mannose inositol phosphorylceramide synthase ceramide 1 26C yeast specific
MIPCS224_SC	mannose inositol phosphorylceramide synthase ceramide 2 24C yeast specific
MIPCS226_SC	mannose inositol phosphorylceramide synthase ceramide 2 26C yeast specific
MIPCS324_SC	mannose inositol phosphorylceramide synthase ceramide 3 24C yeast specific
MIPCS326_SC	mannose inositol phosphorylceramide synthase ceramide 3 26C yeast specific
MLTHFtm	5 10 Methylenetetrahydrofolate transport diffusion mitochondrial
MMETt2	S methylmethionine permease
MOHMT	3 methyl 2 oxobutanoate hydroxymethyltransferase
MTHFC	methenyltetrahydrofolate cyclohydrolase
MTHFCm	methenyltetrahydrifikate cyclohydrolase mitochondrial
MTHFD2	methylenetetrahydrofolate dehydrogenase NAD
MTHFD	methylenetetrahydrofolate dehydrogenase NADP
MTHFDm	methylenetetrahydrofolate dehydrogenase NADP mitochondrial
MTHFR3	5 10 methylenetetrahydrofolatereductase NADPH
NABTNO	N4 AcetylaminobutanalNAD oxidoreductase
NADDPp	NAD diphosphatase peroxisomal
NADH2_u6cm	NADH dehydrogenase cytosolicmitochondrial
NADH2_u6m	NADH dehydrogenase mitochondrial
NADK	NAD kinase
NADKm	NAD kinase mitochondrial
NADN	NAD nucleosidase
NADNm	NAD nucleosidase mitochondrial
NADPPPS	NADP phosphatase
NADPPPSm	NADP phosphatase
NADS1	NAD synthase nh3
NADS1m	NAD synthase nh3 mitochondrial
NAPRT	NAPRTase
NAPRTm	NAPRTase mitochondrial
NAt3_1	sodium proton antiporter HNA is 11
NDP3	nucleoside diphosphatase GDP
NDP3g	nucleoside diphosphatase GDP Golgi
NDP4	nucleoside diphosphatase dGDP
NDPK1	nucleoside diphosphate kinase ATPGDP
NDPK2	nucleoside diphosphate kinase ATPUDP
NDPK3	nucleoside diphosphate kinase ATPCDP
NDPK4	nucleoside diphosphate kinase ATPdTDP
NDPK5	nucleoside diphosphate kinase ATPdGDP
NDPK6	nucleoside diphosphate kinase ATPdUDP
NDPK7	nucleoside diphosphate kinase ATPdCDP
NDPK8	nucleoside diphosphate kinase ATPdADP
NDPK9	nucleoside diphosphate kinase ATPIDP
NH4t	ammonia reversible transport
NH4tm	NH3 mitochondrial transport
NH4tp	ammonia peroxisomal transport
NMNAT	nicotinamide nucleotide adenylyltransferase
NMNATm	nicotinamide nucleotide adenylyltransferase mitochondrial
NMNTP	nmntp
NMNt2m	NMN mitochondrial transport via proton symport
NMNt2p	NMN peroxisomal transport via proton symport
NNAMr	nicotinamidase reversible
NNAMrm	nicotinamidase reversible mitochondrial
NNAT	nicotinate nucleotide adenylyltransferase
NNATm	nicotinate nucleotide adenylyltransferase mitochondrial
NNDPR	nicotinate nucleotide diphosphorylase carboxylating
NNDPRm	nicotinate nucleotide diphosphorylase carboxylating mitochondrial
NTD1	5 nucleotidase dUMP
NTD10	5 nucleotidase XMP
NTD11	5 nucleotidase IMP
NTD2	5 nucleotidase UMP
NTD3	5 nucleotidase dCMP
NTD4	5 nucleotidase CMP
NTD5	5 nucleotidase dTMP
NTD6	5 nucleotidase dAMP
NTD7	5 nucleotidase AMP
NTD8	5 nucleotidase dGMP
NTD9	5 nucleotidase GMP
NTP3	nucleoside triphosphatase GTP
NTP4	nucleoside triphosphatase dGTP
NTRLASE	nitrilase
NTRLASE2	nitrilase
NTRLASE3	nitrilase
O2t	o2 transport diffusion
O2ter	O2 transport endoplasmic reticulum
O2tm	O2 transport diffusion
OAAt2m	oxaloacetate transport mitochondrial
OCBTi	ornithine carbamoyltransferase irreversible
OCDCAt	Octadecanoate n C180 transport in via uniport
OCDCEAt	Octadecenoate n C181 transport in via uniport
OCDCYAt	Octadecynoate n C182 transport in via uniport
OCTDP_5tm	all trans Octaprenyl diphosphate
OHPBAT	O Phospho 4 hydroxy L threonine2 oxoglutarate aminotransferase
OHPHM6n	2 octaprenyl 6 hydroxyphenol methylase nuclear
OMBZLM6m	2 Octaprenyl 6 methoxy benzoquinol methylase mitochodnrial
OMCDC	2 Oxo 4 methyl 3 carboxypentanoate decarboxylation
OMCDCm	2 oxo 4 methyl 3 carboxypentanoate decarboxylation
OMMBLHX6m	2 Octaprenyl 3 methyl 6 methoxy 1 4 benzoquinol hydroxylase mitochodnrial
OMPDC	orotidine 5 phosphate decarboxylase
OMPHHX6m	2 octaprenyl 6 methoxyphenol hydroxylase mitochondrial
OPHBDC6	Octaprenyl hydroxybenzoate decarboxylase
OPHHX6	2 Octaprenylphenol hydroxylase
ORNDC	Ornithine Decarboxylase
ORNTA	ornithine transaminase
ORNTACim	ornithine transacetylase irreversible mitochondrial
ORNt2r	orntithine reversible transport in via proton symport
ORNt3m	ornithine mitochondrial transport via proton antiport
ORPT	orotate phosphoribosyltransferase
OXAGm	non enzymatic reaction
OXO2Ctm	2 oxodicarboylate transporter mitochondrial
P5CDm	1 pyrroline 5 carboxylate dehydrogenase mitochondrial
P5CR	pyrroline 5 carboxylate reductase
PAK_SC	phosphatidate kinase yeast specific
PAN4Ptm	panthetheine 4 phosphate reversible mitochondrial transport
PANTS	pantothenate synthase
PANTtm	pantothenate mitochondrial transport
PAPSR	phosphoadenylyl sulfate reductase thioredoxin
PAPt	PAP reversible uniport
PAPtm	Adenosine 3 5 bisphosphate mitochondrial transport
PAtm_SC	phosphatidate reversible transport mitochondrial yeast specific
PC	pyruvate carboxylase
PCLAD	picolinic acid decarboxylase
PDE1	3 5 cyclic nucleotide phosphodiesterase
PDE2	3 5 cyclic nucleotide phosphodiesterase
PDE3	3 5 cyclic nucleotide phosphodiesterase
PDE4	3 5 cyclic nucleotide phosphodiesterase
PDE5	3 5 cyclic nucleotide phosphodiesterase
PDHcm	pyruvate dehydrogenase dihydrolipoamide dehydrogenase
PDHm	pyruvate dehydrogenase
PDX5PO	pyridoxine 5 phosphate oxidase
PEPAT	Peptide alpha N acetyltransferase
PEPDt3	peptide transport in via proton symport
PETHCT	phosphoethanolamine cytidyltransferase
PETOHM_SC	phosphatidylethanolamine N methyltransferase yeast specific
PEtg_SC	phosphatidylethanolamine Golgi transport yeast specific
PEtm_SC	phosphatidylethanolamine mitochondrial transport yeast specific
PEtv_SC	phosphatidylethanolamine vacuolar transport yeast specific
PFK	phosphofructokinase
PFK26	6 phosphofructo 2 kinase
PFK_2	Phosphofructokinase
PFK_3	phosphofructokinase s7p
PGAMT	phosphoglucosamine mutase
PGCD	phosphoglycerate dehydrogenase
PGI	glucose 6 phosphate isomerase
PGK	phosphoglycerate kinase
PGL	6 phosphogluconolactonase
PGM	phosphoglycerate mutase
PGMT	phosphoglucomutase
PGPPAm_SC	phosphatidylglycerol phosphate phosphatase A yeast specific mitochondrial
PHCDm	L 1 pyrroline 3 hydroxy 5 carboxylate dehydrogenase
PHCHGSm	L 1 Pyrroline 3 hydroxy 5 carboxylate spontaneous conversion to L 4 Hydroxyglutamate semialdehyde mitochondrial
PHETA1	phenylalanine transaminase
PHETRS	Phenylalanyl tRNA synthetase
PHETRSm	phenylalanyl tRNA synthetase mitochondrial
PHEt2m	Phenylalanine mitochondrial transport via proton symport
PHEt2r	L phenylalanine reversible transport via proton symport
PI3P4K_SC	phosphatidylinositol 3 phosphate 4 kinase yeast specific
PI45BPP_SC	1 phosphatidylinositol 4 5 bisphosphate phosphodiesterase yeast specific
PI4P5K_SC	phosphatidylinositol 4 phosphate 5 kinase yeast specfic
PIN3K_SC	1 phosphatidylinositol 3 kinase yeast specific
PIN4K_SC	phosphatidylinositol 4 kinase yeast specific
PIN4Kn_SC	phosphatidylinositol 4 kinase nuclear yeast specifc
PINOS_SC	phosphatidylinositol synthase yeast specific
PIt2m	phosphate transporter mitochondrial
PIt2n	phosphate nuclear transport via proton symport
PIt2p	phosphate peroxisomal transport via proton symport
PIt2r	phosphate reversible transport via symport
PIt2v	phosphate vacuolar transport via proton symport
PIt5m	phosphate transport via hydroxide ion symport mitochondrial
PMANM	phosphomannomutase
PMDPHT	pyrimidine phosphatase
PMETM_SC	Phosphatidyl N methylethanolamine N methyltransferase yeast specific
PMEVK	phosphomevalonate kinase
PMPK	phosphomethylpyrimidine kinase
PNTK	pantothenate kinase
PNTOt2	Pantothenate reversible transport via proton symport
POLYAO	polyamine oxidase
POLYAO2	poylamine oxidase
PPA	inorganic diphosphatase
PPAm	inorganic diphosphatase
PPBNGS	porphobilinogen synthase
PPCDC	phosphopantothenoylcysteine decarboxylase
PPCK	phosphoenolpyruvate carboxykinase
PPM	phosphopentomutase
PPNCL2	phosphopantothenate cysteine ligase
PPND	prephenate dehydrogenase
PPND2	prephenate dehydrogenase NADP
PPNDH	prephenate dehydratase
PPPG9tm	protoporphyrinogen IX mitochondrial transport
PPPGOm	protoporphyrinogen oxidase mitochondrial
PRAGSr	phosphoribosylglycinamide synthase
PRAIS	phosphoribosylaminoimidazole synthase
PRAIi	phosphoribosylanthranilate isomerase irreversible
PRAMPC	phosphoribosyl AMP cyclohydrolase
PRASCS	phosphoribosylaminoimidazolesuccinocarboxamide synthase
PRATPP	phosphoribosyl ATP pyrophosphatase
PRFGS	phosphoribosylformylglycinamidine synthase
PRMICIi	1 5 phosphoribosyl 5 5 phosphoribosylamino methylideneamino imidazole 4 carboxamide isomerase irreversible
PRO1xm	proline oxidase NAD mitochondrial
PROTRS	Prolyl tRNA synthetase
PROt2r	L proline reversible transport via proton symport
PROtm	L proline transport mitochondrial
PRPPS	phosphoribosylpyrophosphate synthetase
PRPPtm	PRPP reversible transport mitochondrial
PSCVTi	3 phosphoshikimate 1 carboxyvinyltransferase irreversible
PSERDg_SC	phosphatidylserine decarboxylase yeast specific Golgi
PSERDm_SC	phosphatidylserine decarboxylase yeast specific mitochondrial
PSERDv_SC	phosphatidylserine decarboxylase yeast specific vacuolar
PSERS_SC	phosphatidylserine synthase yeast specific
PSERSm_SC	phosphatidylserine synthase yeast specific mitochondrial
PSERT	phosphoserine transaminase
PSPHPL	phytosphingosine phosphate lyase
PSPHS	Phytosphingosine synthesis
PSP_L	phosphoserine phosphatase L serine
PStg_SC	phosphatidylserine Golgi transport yeast specific
PStm_SC	phosphatidylserine mitochondrial transport yeast specific
PStv_SC	phosphatidylserine vacuolar transport yeast specific
PTD1INOtn_SC	phosphatidyl 1D myo insoitol nuclear transport yeast specific
PTD4INOtn_SC	phosphatidyl 1D myo 4 inositol nuclear transport yeast specific
PTPATi	pantetheine phosphate adenylyltransferase
PTPATim	panthetheine phosphate adenylyltransferase
PTRCt2	putrescine transport in via proton symport
PUNP1	purine nucleoside phosphorylase Adenosine
PUNP1m	purine nucleoside phosphorylase Adenosine mitochondrial
PUNP2	purine nucleoside phosphorylase Deoxyadenosine
PUNP3	purine nucleoside phosphorylase Guanosine
PUNP3m	purine nucleoside phosphorylase Guanosine mitochondrial
PUNP4	purine nucleoside phosphorylase Deoxyguanosine
PUNP5	purine nucleoside phosphorylase Inosine
PUNP6	purine nucleoside phosphorylase Deoxyinosine
PUNP7	purine nucleoside phosphorylase Xanthosine
PYAM5PO	pyridoxamine 5 phosphate oxidase
PYDAMK	pyridoxamine kinase
PYDXK	pyridoxal kinase
PYDXNK	pyridoxine kinase
PYDXNO	pyridoxine oxidase
PYDXO	pyridoxal oxidase
PYK	pyruvate kinase
PYNP2r	pyrimidine nucleoside phosphorylase uracil
PYR5CDm	D1 pyrroline 5 carboxylate dehydrogenase mitochondrial
PYRDC	pyruvate decarboxylase
PYRt2	pyruvate transport in via proton symport
PYRt2m	pyruvate mitochondrial transport via proton symport
PYRt2p	pyruvate peroxisomal transport via proton symport
QULNS	quinolinate synthase
QULNtm	Quinolinate reversible mitochondrial transport
RAFGH	Raffinose galactohydrolase
RBFK	riboflavin kinase
RBFKm	riboflavin kinase mitochondrial
RBFSa	riboflavin synthase
RBFSb	riboflavin synthase
RBK	ribokinase
RIBFLVt2	riboflavin transport in via proton symport
RIBFLVtm	Riboflavin reversible mitochondrial transport
RIBt2	ribose transport in via proton symporter
RNDR1	ribonucleoside diphosphate reductase ADP
RNDR1n	ribonucleoside diphosphate reductase nuclear
RNDR2	ribonucleoside diphosphate reductase GDP
RNDR2n	ribonucleoside diphosphate reductase GDP nuclear
RNDR3	ribonucleoside diphosphate reductase CDP
RNDR3n	ribonucleoside diphosphate reductase CDP nuclear
RNDR4	ribonucleoside diphosphate reductase UDP
RNDR4n	ribonucleoside diphosphate reductase UDP nuclear
RNTR1	ribonucleoside triphosphate reductase ATP
RNTR2	ribonucleoside triphosphate reductase GTP
RNTR3	ribonucleoside triphosphate reductase CTP
RNTR4	ribonucleoside triphosphate reductase UTP
RPE	ribulose 5 phosphate 3 epimerase
RPI	ribose 5 phosphate isomerase
SACCD1	saccharopine dehydrogenase NADP L glutamate forming
SACCD2	saccharopine dehydrogenase NAD L lysine forming
SADT	sulfate adenylyltransferase
SAM24MT	S adenosyl methionine delta 24 sterol c methyltransferase
SBPP1	sphingoid base phosphate phosphatase sphinganine 1 phosphatase
SBPP2	sphingoid base phosphate phosphatase phytosphingosine 1 phosphate
SBTD_D2	D sorbitol dehydrogenase D fructose producing
SBTD_L	L sorbitol dehydrogenase L sorbose producing
SBTR	D sorbitol reductase
SBT_Dt	D sorbitol transport via passive diffusion
SBT_Lt	L sorbitol transport via passive diffusion
SERATi	serine O acetyltransferase irreversible
SERD_L	L serine deaminase
SERPT	serine C palmitoyltransferase
SERTRS	Seryl tRNA synthetase
SERt2m	serine mitochondrial transport via proton symport
SERt2r	L serine reversible transport via proton symport
SFGTH	S Formylglutathione hydralase
SHK3D	shikimate dehydrogenase
SHKK	shikimate kinase
SHSL1	O succinylhomoserine lyase L cysteine
SHSL4r	O succinylhomoserine lyase elimination reversible
SLCBK1	sphingolipid long chain base kinase sphinganine
SLCBK2	sphingolipid long chain base kinase phytosphingosine
SLFAT	sulfate adenylyltransferase ADP
SO4ti	sulfate irreversible uniport
SPHPL	sphinganine phosphate lyase
SPMDAT1	Spermidine acetyltransferase
SPMDt2	spermidine transport in via proton symport
SPMS	spermidine synthase
SPRMS	spermine synthase
SPRMti	spermine irreversible uniport
SQ23EPXter	Squalene 2 3 epoxide endoplamic reticular transport
SQLEr	Squalene epoxidase endoplasmic reticular NADP
SQLS	Squalene synthase
SQLter	squalene endoplamic reticular transport
SRB_Lt	L sorbose reversible transport
SSALy	succinate semialdehyde dehydrogenase NADP
SUCCt2r	succinate transport via proton symport
SUCCtm	succinate transport mitochondrial
SUCD1m	succinate dehydrogenase
SUCD2_u6m	succinate dehydrogenase ubiquinone 6 mitochondrial
SUCD3_u6m	succinate dehydrogenase ubiquinone 6 mitochondrial
SUCFUMtm	succinate fumarate transport mitochondrial
SUCOASm	Succinate CoA ligase ADP forming
SUCRe	sucrose hydrolyzing enxyme extracellular
SUCRt2	sucrose transport in via proton symport
SULR	sulfite reductase NADPH2
TALA	transaldolase
THFATm	tetrahydrofolate aminomethyltransferase mitochondrial
THFGLUS	TetrahydrofolateL glutamate gamma ligase ADP forming
THFtm	5 6 7 8 Tetrahydrofolate transport diffusion mitochondrial
THMDPe	thiamin diphosphatase extracellular
THMDt2	thymidine transport in via proton symport
THMP	thiamin phosphatase
THMPe	thiamin phosphatase extracellular
THMt2	Thiamine transport in via proton symport
THRA	Threonine aldolase
THRD_L	L threonine deaminase
THRD_Lm	L threonine deaminase mitochondrial
THRS	threonine synthase
THRTRS	Threonyl tRNA synthetase
THRTRSm	threonyl tRNA synthetase mitochondrial
THRt2m	threonine mitochondrial transport via proton symport
THRt2r	L threonine reversible transport via proton symport
THYMt3r	thymine reversible transport via proton antiport
THZPSN1_SC	thiazole phosphate synthesis xylulose 5 phosphate yeast specific
THZPSN2_SC	thiazole phosphate synthesis ribose 5 phosphate yeast specifc
TKT1	transketolase
TKT2	transketolase
TMDK1	thymidine kinase ATPthymidine
TMDPK	thiamine diphosphokinase
TMDPP	thymidine phosphorylase
TMDPPK	thiamine diphosphate kinase
TMDS	thymidylate synthase
TMN	thiaminase
TMPKr	thiamine phosphate kinase
TMPPP	thiamine phosphate diphosphorylase
TPI	triose phosphate isomerase
TRDR	thioredoxin reductase NADPH
TRDRm	thioredoxin reductase NADPH
TRE6PP	trehalose phosphatase
TRE6PS	alpha alpha trehalose phosphate synthase UDP forming
TREH	alpha alpha trehalase
TREHv	alpha alpha trehalase vacuolar
TREt2	trehalose transport in via proton symporter
TREt2v	trehalose vacuolar transport via proton symport
TRIGS_SC	triglycerol synthesis
TRPO2	L Tryptophanoxygen 2 3 oxidoreductase decyclizing
TRPS1	tryptophan synthase indoleglycerol phosphate
TRPTRS	Tryptophanyl tRNA synthetase
TRPTRSm	Tryptophanyl tRNA synthetase mitochondrial
TRPt2m	tryptophan mitochondrial transport via proton symport
TRPt2r	L tryptophan reversible transport via proton symport
TTDCAt	Tetradecanoate n C140 transport in via uniport
TYRTA	tyrosine transaminase
TYRTAi	tyrosine transaminase irreversible
TYRTAm	tyrosine transaminase mitochondrial
TYRTAp	tyrosine transaminase peroxisomal
TYRTRS	tyrosyl tRNA synthetase
TYRTRSm	tyrosyl tRNA synthetase mitochondrial
TYRt2m	tyrosine mitochondrial transport via proton symport
TYRt2p	tyrosine peroxisomal transport via proton symport
TYRt2r	L tyrosine reversible transport via proton symport
UDPACGLP	UDP N acetylglucosamine diphosphorylase
UDPG4E	UDPglucose 4 epimerase
UGLT	UDPglucose hexose 1 phosphate uridylyltransferase
UGLYCHr	Ureidoglycolate hydrolase
UMPK	UMP kinase
UMPKn	UMP kinase nuclear
UMPtn	UMP nuclear transport
UPP3MT	uroporphyrinogen methyltransferase
UPP3S	uroporphyrinogen III synthase
UPPDC1	uroporphyrinogen decarboxylase uroporphyrinogen III
UPPRT	uracil phosphoribosyltransferase
URAt2	uracil transport in via proton symport
UREA2t2	urea reversible transport via proton symport 2 H
UREASE	urea carboxylase
URIDK2r	uridylate kinase dUMP
URIDK2rn	uridylate kinase dUMP nuclear
URIK1	uridine kinase ATPUridine
URIK2	uridine kinase GTPUridine
URIt2	uridine transport in via proton symport
VALTA	valine transaminase
VALTRS	Valyl tRNA synthetase
VALTRSm	valyl tRNA synthetase mitochondrial
VALt2m	Valine reversible mitochondrial transport via proton symport
VALt2r	L valine reversible transport via proton symport
XANt	xanthine reversible transport
XPPT	xanthine phosphoribosyltransferase
XTSNt2	xanthosine transport in via proton symport
XYLK	xylulokinase
XYLR	xylose reductase
XYLTD_D	xylitol dehydrogenase D xyulose forming
XYLTt	Xylitol transport via passive diffusion
XYLt	D xylose reversible transport
YUMPS	yUMP synthetase
ZYMSTt	zymosterol reversible transport
biomass_SC4_bal	biomass SC4 bal
